# Supplementary material for: Emotional distress in COVID-19 patients in Maldives
Source: BMC Psychiatry. 2022 Mar 15;22:184. doi: 10.1186/s12888-022-03826-1 (PMC8922980; doi:10.1186/s12888-022-03826-1)
Supplement: Supplementary file 1 — Additional file 1. [file 12888_2022_3826_MOESM1_ESM.xlsx]

## Sheet: Sheet1
						THE DEPRESSION, ANXIETY AND STRESS SCALE - 21
	Case Number	Age	Sex	Marrital Status	Disease Severity	1	2	3	4	5	6	7	8	9	10	11	12	13	14	15	16	17	18	19	20	21	Total D	Total A	Total S	Grand Total
n						S	A	D	A	D	S	A	S	A	D	S	S	D	S	A	D	D	S	A	A	D
1	1	27	M	Divorced	mild	0	0	0	1	1	0	0	0	0	1	0	1	1	0	0	0	1	0	0	0	1	5	1	1	7
2	2	45	F	Married	mild	0	0	0	0	1	0	0	1	0	0	0	1	0	0	0	0	0	0	3	0	0	1	3	2	6
3	3	31	F	Married	Asymptomatic	0	0	0	0	0	0	0	0	0	0	0	0	0	0	0	0	0	0	0	0	0	0	0	0	0
4	4	45	M	Married	mild	0	1	1	0	0	0	0	0	1	1	1	1	1	0	1	1	1	1	1	1	1	6	5	3	14
5	5	24	F	Married	Asymptomatic	0	0	0	0	0	0	0	0	0	0	0	0	0	0	0	0	0	0	0	0	0	0	0	0	0
6	6	24	F	Single	mild	0	2	2	3	2	2	0	1	2	0	2	3	2	1	1	2	0	1	1	3	0	8	12	10	30
7	7	28	M	Married	mild	0	0	1	0	0	0	0	0	0	0	1	1	0	1	0	0	0	0	0	0	0	1	0	3	4
8	8	27	M	Married	mild	0	0	1	1	2	0	1	0	2	0	0	1	0	1	0	2	0	0	3	0	0	5	7	2	14
9	9	27	M	Married	mild	0	1	2	2	1	1	0	0	0	0	0	0	0	0	0	0	0	0	1	0	0	3	4	1	8
10	10	26	M	Single	Asymptomatic	0	0	0	1	1	0	0	0	1	0	0	0	0	0	1	0	0	0	0	0	0	1	3	0	4
11	11	33	M	Married	mild	0	0	0	0	0	0	0	0	0	0	0	0	0	0	0	0	0	0	0	0	0	0	0	0	0
12	12	44	M	Single	mild	0	0	0	0	0	0	0	0	0	0	0	0	0	0	0	0	0	0	0	0	0	0	0	0	0
13	13	43	M	Single	mild	2	3	2	2	1	0	0	1	0	0	0	1	0	0	0	0	0	0	1	0	0	3	6	4	13
14	14	20	F	Single	mild	3	1	1	0	2	2	1	2	2	1	1	1	2	1	1	1	2	2	0	2	1	10	7	12	29
15	15	44	F	Married	mild	0	0	0	0	0	0	0	0	0	0	0	0	0	0	0	0	0	0	0	0	0	0	0	0	0
16	16	30	F	Single	mild	0	1	0	0	0	0	0	0	0	0	0	0	0	0	0	0	0	0	0	0	0	0	1	0	1
17	17	27	M	Single	mild	0	0	0	0	0	0	0	0	0	0	0	0	0	0	0	0	0	0	0	0	0	0	0	0	0
18	18	54	M	Married	Asymptomatic	0	0	0	0	0	0	0	0	0	0	0	0	0	0	0	0	0	0	0	0	0	0	0	0	0
19	19	47	F	Married	mild	0	1	0	3	0	1	0	0	0	0	0	0	0	0	1	0	0	0	2	0	0	0	7	1	8
20	20	25	M	Single	mild	1	0	0	1	0	0	0	0	0	0	0	0	0	0	0	0	0	0	0	0	0	0	1	1	2
21	21	37	M	Married	mild	1	1	1	0	2	2	2	1	0	1	1	1	0	1	1	1	1	0	0	0	0	6	4	7	17
22	22	24	M	Single	mild	2	1	3	2	3	3	0	3	3	3	3	3	3	2	2	3	3	2	0	3	3	21	11	18	50
23	23	20	F	Married	mild	0	0	0	2	1	0	0	0	0	0	0	0	0	0	0	0	0	0	2	3	0	1	7	0	8
24	24	26	M	Single	Asymptomatic	1	0	0	0	1	0	0	0	0	0	1	0	1	0	0	0	0	0	0	0	0	2	0	2	4
25	25	46	M	Married	mild	0	1	0	0	0	0	0	0	1	0	0	1	0	1	0	0	0	0	0	1	0	0	3	2	5
26	26	43	F	Married	Asymptomatic	0	1	1	0	1	1	0	0	0	0	0	1	0	0	0	0	0	0	0	0	0	2	1	2	5
27	27	50	M	Married	mild	1	0	0	0	0	0	0	0	0	0	0	0	0	0	0	0	0	0	0	0	0	0	0	1	1
28	28	48	M	Married	mild	0	0	0	0	0	0	0	0	0	0	0	0	0	0	0	0	0	0	0	0	0	0	0	0	0
29	29	30	F	Single	mild	0	1	0	0	1	0	0	0	0	0	0	1	0	0	0	0	0	0	0	0	0	1	1	1	3
30	30	42	M	Married	mild	0	0	2	0	0	0	0	0	0	0	1	0	1	0	0	0	0	1	0	0	0	3	0	2	5
31	31	32	F	Married	mild	3	1	2	2	2	2	3	2	3	2	3	3	2	2	3	3	2	2	1	1	0	13	14	17	44
32	32	35	F	Married	mild	0	0	0	0	0	0	0	0	0	0	1	0	1	0	2	0	0	0	0	0	0	1	2	1	4
33	33	28	M	Single	mild	1	1	0	0	0	0	1	0	1	0	0	0	0	0	1	0	0	0	0	1	0	0	5	1	6
34	34	45	F	Married	mild	0	1	0	0	0	0	0	0	0	1	1	0	1	0	0	0	0	0	1	0	0	2	2	1	5
35	35	44	M	Married	mild	1	0	0	0	0	0	0	0	0	0	0	0	1	0	0	0	0	0	0	0	0	1	0	1	2
36	36	27	M	Married	mild	0	1	2	0	0	1	0	1	0	0	0	1	0	0	0	0	0	0	0	0	0	2	1	3	6
37	37	24	M	Single	Asymptomatic	1	0	0	0	0	0	0	0	0	0	1	1	0	0	0	0	0	0	0	0	0	0	0	3	3
38	38	35	M	Married	mild	1	0	0	0	0	0	0	1	0	0	0	0	0	0	0	0	0	0	0	1	0	0	1	2	3
39	39	46	M	Married	mild	0	0	0	0	0	0	0	0	0	0	0	0	0	0	0	0	0	0	0	0	0	0	0	0	0
40	40	23	F	Single	mild	1	0	0	0	0	0	0	1	0	0	0	1	0	0	0	0	0	0	0	0	0	0	0	3	3
41	41	36	M	Single	mild	0	2	0	0	0	0	0	0	0	0	0	0	0	0	0	0	0	0	0	0	0	0	2	0	2
42	42	29	F	Married	Asymptomatic	2	2	2	1	1	1	2	0	0	1	1	1	1	1	1	1	1	2	1	1	1	8	8	8	24
43	43	43	F	Married	Asymptomatic	0	0	1	0	0	0	0	0	0	0	0	0	0	0	0	0	0	0	0	0	0	1	0	0	1
44	44	27	F	Single	mild	0	0	0	0	1	0	0	1	0	0	0	1	0	0	0	0	0	0	0	1	0	1	1	2	4
45	45	18	F	Single	mild	0	0	0	2	1	0	0	1	0	0	0	1	0	0	0	0	0	0	1	2	0	1	5	2	8
46	46	31	M	Married	Asymptomatic	0	0	0	0	0	1	0	3	3	3	1	0	0	0	0	0	1	0	0	1	0	4	4	5	13
47	47	39	F	Married	Asymptomatic	3	2	1	2	1	2	3	3	2	1	3	3	0	3	2	0	2	2	2	2	1	6	15	19	40
48	48	28	F	Single	Asymptomatic	3	2	3	3	3	3	2	3	3	2	3	3	3	2	2	2	3	3	3	3	3	19	18	20	57
49	49	23	F	Married	Asymptomatic	1	3	2	0	2	2	3	2	2	0	1	2	2	2	2	2	2	2	1	2	0	10	13	12	35
50	50	52	M	Married	Asymptomatic	0	0	0	0	0	0	0	0	0	0	0	0	0	0	0	0	0	0	0	0	0	0	0	0	0
51	51	48	F	Married	Asymptomatic	0	1	0	0	0	0	0	0	0	0	0	0	0	0	0	0	0	1	0	0	0	0	1	1	2
52	52	58	M	Married	Asymptomatic	0	0	0	0	0	0	0	0	0	0	0	0	0	0	0	0	0	0	0	0	0	0	0	0	0
53	53	30	F	Single	mild	0	0	0	0	0	0	0	0	1	0	0	0	0	1	0	0	0	0	0	0	0	0	1	1	2
54	54	33	F	Married	mild	0	0	1	1	0	0	0	0	0	0	0	1	0	0	0	0	0	0	0	0	0	1	1	1	3
55	55	32	M	Married	mild	0	0	0	0	0	0	0	0	0	0	0	0	0	0	0	0	0	0	0	0	0	0	0	0	0
56	58	31	F	Married	mild	0	2	1	0	1	0	0	1	0	1	0	1	0	1	0	1	0	1	0	0	0	4	2	4	10
57	59	35	F	Married	mild	0	0	0	0	0	0	0	0	0	0	0	0	0	0	1	0	0	0	0	0	1	1	1	0	2
58	60	27	F	Married	mild	3	0	1	0	1	1	0	1	0	0	2	3	3	0	1	2	0	2	2	2	0	7	5	12	24
59	61	39	M	Married	mild	2	1	2	1	0	0	0	1	2	2	2	3	2	1	1	1	0	0	1	1	2	9	7	9	25
60	62	45	M	Married	mild	1	1	1	0	1	0	0	1	1	0	0	0	0	1	0	0	0	0	0	0	0	2	2	3	7
61	63	39	M	Married	mild	1	3	0	1	0	0	1	1	0	0	1	1	0	0	0	0	0	1	1	0	0	0	6	5	11
62	64	66	M	Single	mild	0	1	0	0	1	1	0	0	0	0	0	0	0	0	0	0	0	0	1	0	0	1	2	1	4
63	65	50	F	Married	asymptomatic	1	0	0	0	0	1	0	0	0	0	0	0	1	0	1	0	0	1	0	0	0	1	1	3	5
64	66	70	F	widowed	mild	0	0	0	0	1	0	0	0	0	0	1	3	0	0	0	0	0	0	0	0	0	1	0	4	5
65	67	44	F	Married	asymptomatic	1	1	1	1	0	1	1	0	1	1	1	0	1	1	1	0	1	2	2	1	0	4	8	6	18
66	68	34	M	Married	mild	1	0	2	0	2	0	0	0	0	0	0	1	0	0	1	0	0	2	0	0	0	4	1	4	9
67	69	61	F	Married	mild	3	3	2	2	2	3	0	3	0	0	2	2	1	0	3	2	1	2	1	3	0	8	12	15	35
68	70	22	M	Single	asymptomatic	2	0	3	2	2	2	0	2	0	0	2	1	1	0	2	2	1	1	1	1	0	9	6	10	25
69	71	33	F	Married	mild	2	2	3	1	2	2	0	1	0	0	1	1	1	0	1	0	1	1	1	1	0	7	6	8	21
70	72	29	M	Single	asymptomatic	0	0	0	0	0	0	0	0	0	0	0	0	0	0	0	0	0	0	0	0	0	0	0	0	0
71	73	60	F	widowed	mild	1	1	3	0	0	3	0	2	0	0	0	2	3	0	3	0	0	1	0	0	0	6	4	9	19
72	74	67	M	Single	asymptomatic	0	0	0	0	0	0	0	0	0	0	0	0	0	0	0	0	0	0	0	0	0	0	0	0	0
73	75	33	M	Married	mild	1	2	1	3	2	1	1	0	0	0	0	1	1	0	0	1	0	1	0	0	0	5	6	4	15
74	76	32	F	Married	mild	1	1	1	1	3	2	0	0	0	0	0	1	1	0	1	0	0	1	0	0	0	5	3	5	13
75	77	26	F	Married	mild	1	3	2	3	2	2	1	1	0	0	1	1	0	0	1	0	0	0	2	2	0	4	12	6	22
76	78	48	F	Married	mild	0	1	1	0	0	0	0	0	0	0	0	0	1	0	0	0	0	0	0	0	0	2	1	0	3
77	79	37	F	Married	mild	0	0	0	1	0	0	1	0	1	0	0	0	0	0	0	0	0	0	1	0	0	0	4	0	4
78	80	42	M	Married	mild	0	0	0	0	0	0	0	0	0	0	0	0	0	0	0	0	0	0	0	0	0	0	0	0	0
79	81	62	F	Married	asymptomatic	0	0	0	0	0	1	0	0	0	0	0	0	0	0	0	0	0	0	0	0	0	0	0	1	1
80	82	39	F	Married	asymptomatic	0	0	0	0	0	0	0	0	0	0	0	0	0	0	0	0	0	0	0	0	0	0	0	0	0
81	83	51	M	Married	asymptomatic	0	0	0	0	0	0	0	0	0	1	0	0	0	0	0	0	0	0	0	0	0	1	0	0	1
82	84	27	F	Married	mild	3	1	0	2	3	0	2	3	1	0	3	3	2	3	2	2	0	3	2	2	1	8	12	18	38
83	85	34	F	Married	mild	2	2	1	3	2	2	1	2	2	2	3	2	2	0	2	0	1	2	2	2	0	8	14	13	35
84	86	62	F	Married	mild	2	0	0	0	0	0	0	0	0	0	0	0	0	0	0	0	0	0	0	0	0	0	0	2	2
85	87	70	M	Married	mild	1	0	0	0	0	0	0	0	0	0	0	0	0	0	0	0	0	0	0	0	0	0	0	1	1
86	88	65	F	Married	mild	3	0	0	0	0	0	0	0	0	0	0	0	0	0	0	0	0	0	0	0	0	0	0	3	3
87	89	37	M	Married	mild	3	2	0	0	0	0	2	0	0	0	0	0	0	0	0	0	0	0	0	0	0	0	4	3	7
88	90	28	F	Single	mild	3	1	1	1	0	0	1	1	0	0	0	1	1	0	0	0	0	0	1	1	0	2	5	5	12
89	91	18	F	Single	mild	1	1	3	1	2	1	0	3	3	2	2	3	3	2	2	2	3	2	1	3	1	16	11	14	41
90	92	34	F	Married	asymptomatic	3	1	3	1	2	3	1	0	2	3	2	3	2	1	2	3	2	0	2	1	2	17	10	12	39
91	93	66	F	Married	asymptomatic	2	2	2	1	2	0	2	2	2	1	1	0	0	0	1	2	0	0	0	2	0	7	10	5	22
92	94	72	F	widowed	mild	2	2	0	0	0	3	0	2	1	0	2	1	1	1	2	0	0	0	0	2	1	2	7	11	20
93	95	26	F	Single	asymptomatic	2	3	1	3	2	0	3	0	1	0	0	1	1	0	0	1	0	0	2	0	0	5	12	3	20
94	96	53	F	Married	mild	1	1	1	0	0	1	0	1	0	0	0	0	0	0	0	0	0	1	1	0	0	1	2	4	7
95	97	52	M	Married	mild	0	1	2	1	0	1	2	2	2	1	1	1	0	0	1	1	0	0	1	1	0	4	9	5	18
96	98	49	F	Married	asymptomatic	0	0	1	0	0	1	1	0	1	2	2	1	0	0	1	0	0	0	0	1	0	3	4	4	11
97	99	43	F	Married	asymptomatic	2	2	3	2	3	3	2	3	2	2	2	3	0	1	1	1	2	2	2	1	0	11	12	16	39
98	100	36	F	Married	mild	1	1	2	1	1	1	2	2	1	0	1	0	2	1	2	2	1	1	1	1	1	9	9	7	25
99	101	24	F	Single	mild	0	3	2	0	0	0	0	0	1	0	0	0	1	1	0	0	0	0	0	0	0	3	4	1	8
100	102	41	F	Married	mild	0	1	2	1	2	0	1	2	1	2	2	1	2	1	1	2	2	1	2	1	2	14	8	7	29
101	103	18	F	Single	mild	1	2	0	1	1	0	0	0	1	0	1	0	1	0	0	0	2	1	0	0	0	4	4	3	11
102	104	25	M	Single	mild	2	1	0	0	0	1	0	1	0	0	2	0	0	0	0	0	0	0	1	0	0	0	2	6	8
103	105	29	F	Single	asymptomatic	1	0	0	0	1	1	0	1	1	2	0	1	1	0	0	0	0	1	1	0	0	4	2	5	11
104	106	19	M	Single	asymptomatic	1	0	0	0	0	0	0	0	0	0	0	0	0	0	0	0	0	0	0	0	0	0	0	1	1
105	107	42	M	Married	mild	1	0	0	0	1	0	0	0	0	0	0	0	0	0	0	0	0	0	0	0	0	1	0	1	2
106	108	44	M	Married	asymptomatic	0	3	0	0	0	0	0	0	2	1	0	0	0	0	1	0	0	0	0	0	0	1	6	0	7
107	109	59	M	Married	mild	2	0	2	0	1	2	0	1	0	0	0	3	2	2	3	2	0	0	0	1	0	7	4	10	21
108	110	47	M	Married	mild	1	2	3	0	1	1	0	0	1	0	1	1	1	0	1	1	0	0	1	0	0	6	5	4	15
109	111	27	F	Single	mild	3	0	1	1	2	1	2	0	1	0	2	2	3	1	2	1	0	0	1	2	0	7	9	9	25
110	112	26	F	Married	asymptomatic	0	0	1	0	1	0	1	1	0	0	0	0	1	0	0	0	0	1	0	1	0	3	2	2	7
111	113	33	F	Single	mild	1	1	0	1	0	1	0	0	1	0	0	0	0	0	1	0	0	0	1	1	0	0	6	2	8
112	114	25	M	Single	asymptomatic	1	2	0	0	0	1	1	1	0	0	2	0	1	0	0	0	0	0	0	1	0	1	4	5	10
113	115	26	M	Married	mild	0	0	0	0	1	0	0	1	1	0	0	1	1	0	0	0	0	0	0	1	0	2	2	2	6
114	116	49	M	divorced	mild	3	2	0	1	0	1	1	0	1	0	0	1	0	1	1	0	0	1	2	1	0	0	9	7	16
115	117	41	M	Married	mild	2	2	0	1	0	1	1	1	2	0	1	2	0	1	1	0	0	2	1	1	0	0	9	10	19
116	118	31	F	Married	asymptomatic	0	0	0	0	0	0	0	1	0	0	0	0	0	0	0	0	0	0	2	1	0	0	3	1	4
117	119	40	M	Married	mild	1	0	0	0	0	1	0	0	0	0	0	0	0	0	0	0	0	0	0	0	0	0	0	2	2
118	120	29	F	Married	mild	2	1	0	0	0	0	0	0	0	0	0	0	0	0	0	0	0	0	0	0	0	0	1	2	3
119	121	36	M	Married	asymptomatic	0	1	0	0	0	0	0	0	0	0	0	0	0	0	0	0	0	0	0	0	0	0	1	0	1
120	122	20	F	Single	asymptomatic	0	2	1	2	0	0	0	1	2	0	0	2	0	0	1	0	1	0	1	0	0	2	8	3	13
121	123	41	M	Married	mild	1	1	1	0	0	0	0	0	0	1	0	1	0	0	0	0	0	0	2	1	0	2	4	2	8
122	124	38	M	Married	mild	0	1	0	0	0	0	0	1	0	0	0	0	1	0	0	0	2	1	0	0	0	3	1	2	6
123	125	27	M	Single	mild	0	0	0	0	0	0	0	0	0	0	0	0	0	0	0	0	0	0	0	2	0	0	2	0	2
124	126	51	M	Married	mild	2	1	0	0	0	0	0	0	0	0	0	0	0	0	0	0	0	0	0	0	0	0	1	2	3
125	127	49	F	Married	mild	2	0	0	1	0	0	0	0	0	0	0	0	0	0	0	0	0	0	0	0	0	0	1	2	3
126	128	39	M	Married	asymptomatic	0	0	2	0	0	0	0	0	0	0	0	0	0	0	0	0	0	0	0	0	0	2	0	0	2
127	129	42	M	Married	asymptomatic	1	0	1	0	0	1	1	0	0	0	0	0	0	0	0	0	0	0	0	0	0	1	1	2	4
128	130	28	M	Single	mild	0	0	0	0	0	0	0	0	0	0	0	0	0	0	0	0	0	0	0	0	0	0	0	0	0
129	131	24	M	Single	mild	0	0	0	0	0	0	0	0	0	0	0	0	0	0	0	0	0	0	0	0	0	0	0	0	0
130	132	30	M	Married	mild	0	0	0	0	0	0	0	0	0	0	0	0	0	0	0	0	0	0	0	0	0	0	0	0	0
131	133	38	F	Married	asymptomatic	0	0	0	0	0	0	0	0	0	0	0	0	0	0	0	0	0	0	0	0	0	0	0	0	0
132	134	22	M	Single	mild	0	0	0	0	0	0	1	0	0	0	0	1	0	0	0	0	0	0	0	0	0	0	1	1	2
133	135	53	M	Married	asymptomatic	1	0	0	0	0	0	0	0	0	1	0	0	1	0	0	0	0	0	0	0	0	2	0	1	3
134	136	38	M	Married	asymptomatic	0	0	0	0	0	0	0	0	0	0	0	0	0	0	0	0	0	0	0	0	0	0	0	0	0
135	137	42	F	Married	mild	3	1	3	3	1	3	1	2	1	2	2	3	3	3	2	1	1	2	3	2	2	13	13	18	44
136	138	30	F	Married	asymptomatic	0	0	0	0	1	1	0	0	1	0	0	0	0	0	0	0	0	0	0	0	0	1	1	1	3
137	139	24	M	Single	asymptomatic	0	0	0	0	0	1	0	0	0	0	0	0	0	0	0	0	0	0	0	0	0	0	0	1	1
138	140	41	F	Married	mild	1	0	0	1	1	0	2	1	0	0	1	0	2	0	0	0	0	0	1	1	1	4	5	3	12
139	141	20	M	Single	asymptomatic	0	0	0	0	0	1	0	0	0	0	0	0	0	0	0	0	0	0	0	0	0	0	0	1	1
140	142	28	M	Married	asymptomatic	0	0	0	0	0	0	0	0	0	0	0	0	0	0	0	0	0	0	0	0	0	0	0	0	0
141	143	32	M	Married	asymptomatic	0	0	0	0	0	0	0	0	0	0	0	0	0	0	0	0	0	0	0	0	0	0	0	0	0
142	144	30	F	Married	asymptomatic	0	1	0	0	0	0	0	0	0	0	0	0	0	0	0	0	0	0	0	0	0	0	1	0	1
143	145	38	M	Married	asymptomatic	0	0	0	0	0	0	0	0	0	0	0	0	0	0	0	0	0	0	0	0	0	0	0	0	0
144	146	49	M	Married	mild	1	1	1	0	0	0	0	0	0	0	1	1	1	0	0	0	0	1	1	0	0	2	2	4	8
145	147	51	F	Married	moderate	3	2	0	0	0	1	0	0	0	0	2	0	3	0	0	0	1	2	0	0	0	4	2	8	14
146	148	56	F	Married	moderate	3	3	2	3	3	3	3	3	0	2	2	2	3	0	0	2	0	2	3	2	2	14	14	15	43
147	149	60	M	Married	mild	3	0	0	0	0	1	0	0	1	0	0	0	1	0	0	0	0	1	0	1	0	1	2	5	8
148	150	49	F	Married	mild	3	0	0	1	0	3	0	2	3	0	1	0	3	0	0	0	0	0	0	0	0	3	4	9	16
149	151	49	F	Married	moderate	2	3	1	2	2	1	2	2	1	1	2	3	2	1	1	1	1	1	2	1	0	8	12	12	32
150	152	66	M	Married	mild	0	0	0	0	0	0	0	0	0	0	0	0	0	0	0	0	0	0	0	0	0	0	0	0	0
151	153	34	F	Married	mild	1	2	0	0	0	0	0	0	0	0	0	1	0	0	0	0	0	1	0	0	0	0	2	3	5
152	154	58	F	Married	mild	0	2	0	0	2	1	0	0	1	0	0	0	1	0	0	0	0	0	2	0	0	3	5	1	9
153	155	44	M	Married	moderate	2	0	2	0	2	2	0	2	0	0	2	2	3	3	3	0	0	0	0	0	0	7	3	13	23
154	156	53	F	Married	mild	0	3	2	0	2	0	0	0	0	0	0	1	2	0	0	1	0	2	1	1	0	7	5	3	15
155	157	53	M	Married	mild	0	0	3	0	0	0	0	0	0	0	0	0	0	0	0	2	0	0	0	0	3	8	0	0	8
156	158	36	M	Married	moderate	3	2	2	1	2	2	0	1	1	0	1	1	2	2	0	1	1	2	0	1	0	8	5	12	25
157	159	38	M	Married	mild	0	0	2	0	1	1	1	1	0	0	0	0	0	1	0	0	0	0	2	0	1	4	3	3	10
158	160	39	M	Married	mild	1	1	0	2	0	0	0	1	0	0	0	0	1	0	1	0	0	0	1	2	0	1	7	2	10
159	161	62	F	divorced	moderate	3	3	3	2	2	1	1	1	0	3	2	3	2	1	3	3	3	2	3	3	3	19	15	13	47
160	162	31	F	Married	moderate	3	1	1	2	3	0	3	3	3	1	1	2	3	2	2	1	0	2	1	1	0	9	13	13	35
161	163	55	M	Married	mild	1	1	2	3	1	3	0	1	2	2	1	1	3	0	0	1	2	1	2	1	0	11	9	8	28
162	164	53	F	Married	moderate	3	2	3	1	3	2	3	2	3	2	3	3	3	2	3	2	2	3	3	3	0	15	18	18	51
163	165	71	F	widowed	mild	2	0	1	0	0	0	0	0	0	0	0	0	0	0	0	0	0	0	0	0	0	1	0	2	3
164	166	58	M	Married	moderate	2	3	2	3	2	2	2	2	1	2	1	3	2	0	1	2	2	0	2	2	2	14	14	10	38
165	167	55	F	Married	Mild	1	0	0	0	0	0	0	1	0	1	1	1	1	0	1	1	0	0	1	0	0	3	2	4	9
166	168	24	F	Married	Mild	1	2	1	2	1	0	2	1	2	0	2	1	0	0	0	1	0	1	2	1	0	3	11	6	20
167	169	63	F	Married	Mild	1	3	0	1	0	1	1	1	0	0	1	0	1	0	1	0	0	0	3	2	0	1	11	4	16
168	170	45	M	divorced	Mild	1	1	1	0	0	0	0	1	0	0	0	0	0	0	0	0	0	1	0	0	0	1	1	3	5
169	171	61	F	Married	Mild	0	0	0	0	0	0	0	0	0	0	0	0	1	0	0	0	0	0	0	0	0	1	0	0	1
170	172	54	F	Married	Mild	0	0	0	0	0	0	0	0	0	0	0	0	0	0	0	0	0	0	0	0	0	0	0	0	0
171	173	61	F	Married	asymptomatic	0	0	0	0	0	0	0	0	0	0	0	0	0	0	0	0	0	0	0	0	0	0	0	0	0
172	174	23	F	Single	Mild	1	2	1	1	1	1	3	0	1	0	0	0	1	1	0	1	1	1	2	1	0	5	10	4	19
173	175	50	M	Married	Mild	1	2	0	0	0	0	0	0	0	0	0	2	0	0	0	0	0	0	0	0	0	0	2	3	5
174	176	54	M	Married	asymptomatic	0	0	0	0	0	0	0	0	0	0	1	1	1	0	1	1	0	1	0	0	0	2	1	3	6
175	177	36	F	Married	Mild	1	1	0	1	1	1	0	0	1	1	1	1	1	1	0	1	1	2	1	1	0	5	5	7	17
176	178	51	F	divorced	Mild	1	0	3	0	1	0	0	0	2	2	0	1	1	2	1	2	1	0	0	0	2	12	3	4	19
177	179	56	F	Married	Mild	2	1	2	0	1	3	1	1	0	0	3	2	2	1	1	2	3	0	2	0	1	11	5	12	28
178	180	19	F	Single	Mlid	1	1	1	0	2	3	1	1	0	1	2	1	2	1	0	0	1	0	1	2	0	7	5	9	21
179	181	54	F	Married	Mild	0	0	0	0	0	0	0	0	0	0	0	0	0	0	0	0	0	0	0	0	0	0	0	0	0
180	182	53	F	Married	Mild	2	3	0	1	0	1	0	1	0	0	1	1	1	0	1	0	1	1	0	0	0	2	5	7	14
181	183	23	F	Single	asymptomatic	0	0	0	0	0	0	0	0	0	0	0	0	0	0	0	0	0	0	0	0	0	0	0	0	0
182	184	31	F	Married	Mild	1	0	1	0	0	1	0	1	1	0	3	1	0	1	0	0	2	0	0	0	0	3	1	8	12
183	185	49	M	Married	Mild	0	1	0	0	0	0	0	0	0	0	0	0	0	0	0	0	0	0	0	0	0	0	1	0	1
184	186	36	M	Married	Mild	1	2	0	3	2	1	0	0	0	0	1	0	0	1	2	0	2	0	0	0	0	4	7	4	15
185	187	38	M	Married	Mild	0	0	0	0	0	0	0	0	0	0	0	0	0	0	0	0	0	0	0	0	0	0	0	0	0
186	188	60	M	Married	Mild	0	0	0	0	0	0	0	0	0	0	0	0	0	0	0	0	0	0	0	0	0	0	0	0	0
187	189	37	M	Married	Mild	1	2	0	0	0	1	0	0	0	0	0	0	1	1	0	0	0	0	0	0	0	1	2	3	6
188	190	24	M	Married	Mild	0	0	0	0	0	0	0	0	0	0	0	0	0	0	0	0	0	0	0	0	0	0	0	0	0
189	191	64	F	widowed	moderate	2	0	0	2	0	2	1	0	0	0	2	1	2	0	0	0	0	0	0	0	0	2	3	7	12
190	192	58	M	Married	moderate	0	0	0	2	0	0	0	0	0	0	0	2	2	0	0	0	0	2	0	0	0	2	2	4	8
191	193	54	M	Married	asymptomatic	0	0	0	0	0	0	0	0	0	0	0	0	0	0	0	0	0	0	0	0	0	0	0	0	0
192	194	29	M	Married	mild	2	0	0	0	0	0	1	0	0	0	0	2	0	3	0	0	0	0	0	0	0	0	1	7	8
193	195	62	F	Married	mild	0	1	0	0	0	1	0	0	0	0	0	1	1	0	1	1	0	0	0	0	0	2	2	2	6
194	196	52	F	Married	mild	3	3	3	3	2	2	3	3	3	3	2	2	2	3	2	1	0	2	0	0	0	11	14	17	42
195	197	49	F	Married	mild	1	0	0	1	1	1	0	1	0	0	0	1	0	0	0	0	0	1	1	0	0	1	2	5	8
